# Supplementary material for: Poly[tetra­aqua­(μ6-9,10-dioxo-9,10-dihydro­anthracene-1,4,5,8-tetra­carboxyl­ato)dimanganese(II)]
Source: Acta Crystallogr Sect E Struct Rep Online. 2012 Jun 20;68(Pt 7):m957. doi: 10.1107/S1600536812027158 (PMC3393211; doi:10.1107/S1600536812027158)
Supplement: Supplementary file 2 [file e-68-0m957-Isup2.hkl]

# 
# h,k,l, Fc-squared, Fo-squared, sigma(Fo-squared) and status flag 
# 
data_I
_shelx_title ' a in P2(1)/c                New: P21/c' 
_shelx_refln_list_code          4 
_shelx_F_calc_maximum      142.57 
_exptl_crystal_F_000       540.00 
_reflns_d_resolution_high  0.8411 
 
loop_ 
 _symmetry_equiv_pos_as_xyz 
 'x, y, z' 
 '-x, y+1/2, -z+1/2' 
 '-x, -y, -z' 
 'x, -y-1/2, z-1/2' 
 
_cell_length_a    11.2255 
_cell_length_b     8.4153 
_cell_length_c     9.7252 
_cell_angle_alpha  90.000 
_cell_angle_beta   92.355 
_cell_angle_gamma  90.000 
 
_shelx_F_squared_multiplier     1.000 
 
loop_ 
 _refln_index_h 
 _refln_index_k 
 _refln_index_l 
 _refln_F_squared_calc 
 _refln_F_squared_meas 
 _refln_F_squared_sigma 
 _refln_observed_status 
   2   0   0     2227.32     2117.24     63.11 o 
   3   0   0     4051.11     3847.62    272.78 o 
   4   0   0     8495.90     7682.45    745.29 o 
   5   0   0     2705.19     2955.51    144.27 o 
   6   0   0     3726.34     3586.57    183.19 o 
   7   0   0     3066.53     3053.56    127.25 o 
   8   0   0       51.19       47.34      4.57 o 
   9   0   0      124.09      117.42      8.42 o 
  10   0   0      858.89      884.38     64.58 o 
  11   0   0     1618.35     1595.56     42.77 o 
  12   0   0      297.06      284.76     19.20 o 
  13   0   0      362.08      388.83     23.24 o 
   1   1   0      286.46      276.41     10.42 o 
   2   1   0      809.27      872.67     25.84 o 
   3   1   0        0.79        2.12      0.61 o 
   4   1   0     2023.59     2081.79     84.84 o 
   5   1   0     4045.70     4442.14    155.70 o 
   6   1   0      184.73      212.66      3.95 o 
   7   1   0      103.70      103.37      3.07 o 
   8   1   0      595.16      620.38     20.41 o 
   9   1   0       52.09       58.69      3.82 o 
  10   1   0        3.28        7.92      2.58 o 
  11   1   0        8.36        9.27      4.13 o 
  12   1   0       21.69       24.58      4.90 o 
  13   1   0       16.05       14.69      2.99 o 
   0   2   0     2650.00     2442.29     16.48 o 
   1   2   0      745.16      792.84      9.33 o 
   2   2   0       34.76       35.96      2.03 o 
   3   2   0      138.49      183.71      6.48 o 
   4   2   0     1078.38      976.97     32.63 o 
   5   2   0      562.93      519.26     17.44 o 
   6   2   0      868.77      832.17     23.65 o 
   7   2   0     3390.67     3487.79     99.06 o 
   8   2   0     1649.23     1771.51     65.12 o 
   9   2   0     1344.63     1332.03     22.11 o 
  10   2   0     1045.09     1029.11     40.45 o 
  11   2   0     1228.33     1280.73     21.81 o 
  12   2   0      627.66      619.66     20.12 o 
  13   2   0      267.99      282.07     13.93 o 
   1   3   0     2113.38     2269.71     34.07 o 
   2   3   0      315.38      270.41     10.65 o 
   3   3   0     4028.36     4609.98    270.25 o 
   4   3   0      916.33     1109.91     30.40 o 
   5   3   0       83.16      104.97      5.11 o 
   6   3   0      390.37      387.48     15.68 o 
   7   3   0      960.25     1003.63     55.19 o 
   8   3   0       18.18       15.15      2.92 o 
   9   3   0      470.50      459.49     21.26 o 
  10   3   0       24.79       21.75      3.71 o 
  11   3   0       39.41       42.81      5.60 o 
  12   3   0       55.64       53.04      5.54 o 
   0   4   0     3665.51     3596.90     38.31 o 
   1   4   0     5550.06     5852.41     29.72 o 
   2   4   0      197.93      242.22      7.76 o 
   3   4   0     1908.82     1783.15     63.27 o 
   4   4   0     2313.66     2348.88    134.33 o 
   5   4   0        9.77       10.05      2.18 o 
   6   4   0      968.62      956.75     82.74 o 
   7   4   0     1851.14     1749.79     34.18 o 
   8   4   0      117.31      114.16      7.97 o 
   9   4   0      730.51      716.13     20.46 o 
  10   4   0      296.91      277.92     13.13 o 
  11   4   0      141.64      129.03      9.64 o 
  12   4   0      161.01      166.83     17.26 o 
   1   5   0      332.78      325.25      8.85 o 
   2   5   0      223.84      224.00      6.87 o 
   3   5   0      476.85      535.39     10.58 o 
   4   5   0      619.44      623.42     24.77 o 
   5   5   0       22.94       23.72      3.05 o 
   6   5   0        6.00        6.94      3.02 o 
   7   5   0      548.85      531.77     16.31 o 
   8   5   0      438.66      434.12     15.42 o 
   9   5   0       86.30       68.91      7.50 o 
  10   5   0       25.17       22.82      5.15 o 
  11   5   0       60.85       58.76      7.55 o 
   0   6   0     3511.70     3659.54    113.33 o 
   1   6   0     1417.21     1443.55     15.66 o 
   2   6   0        0.53        0.77      1.39 o 
   3   6   0     1927.49     1942.02     67.74 o 
   4   6   0     1168.63     1199.94     56.86 o 
   5   6   0       54.44       55.14      6.12 o 
   6   6   0       18.97       24.69      4.75 o 
   7   6   0     1437.49     1280.09     35.95 o 
   8   6   0     1065.06     1095.36     27.62 o 
   9   6   0       52.69       64.29      9.09 o 
  10   6   0      454.49      440.59     18.02 o 
   1   7   0      155.69      155.74      5.94 o 
   2   7   0     1362.42     1314.82     32.53 o 
   3   7   0        8.21       10.68      2.43 o 
   4   7   0       73.68       75.75      7.20 o 
   5   7   0      490.83      477.69     20.46 o 
   6   7   0      155.71      138.16      9.40 o 
   7   7   0       52.59       55.76      7.14 o 
   8   7   0      221.94      206.47     12.02 o 
   9   7   0      106.39      107.41      9.27 o 
   0   8   0     1528.40     1590.50     27.49 o 
   1   8   0       93.95       97.26      5.34 o 
   2   8   0      176.12      174.04      6.91 o 
   3   8   0       86.40       99.92      8.09 o 
   4   8   0      673.94      675.86     19.82 o 
   5   8   0        6.00        5.76      3.57 o 
   6   8   0      298.71      295.69     29.13 o 
   7   8   0      205.50      205.55     12.46 o 
   8   8   0      204.88      205.99     12.62 o 
   1   9   0       40.69       47.42      6.55 o 
   2   9   0      211.25      211.15     11.61 o 
   3   9   0      216.01      221.55     12.09 o 
   4   9   0       15.15       15.25      4.37 o 
   5   9   0      305.05      313.48     14.70 o 
   0  10   0      160.76      192.81     15.83 o 
 -13   1   1       59.94       78.05      8.04 o 
 -12   1   1     1514.87     1588.12     31.67 o 
 -11   1   1     1174.42     1128.30     25.29 o 
 -10   1   1     1884.12     1994.22     90.71 o 
  -9   1   1      132.01      135.27      5.27 o 
  -8   1   1      804.48      813.97     33.42 o 
  -7   1   1      592.05      653.15     14.08 o 
  -6   1   1     3638.48     3779.68    101.07 o 
  -5   1   1    12518.79    11630.38    729.53 o 
  -4   1   1     7154.85     6967.60    403.90 o 
  -3   1   1       15.90       15.79      1.49 o 
  -2   1   1     6681.65     5845.48    348.52 o 
  -1   1   1     7272.28     6299.22    397.99 o 
   0   1   1     3597.04     3454.56    167.79 o 
   1   1   1     4425.35     4388.32    231.73 o 
   2   1   1     7101.63     6431.12    460.82 o 
   3   1   1      253.54      239.44      6.93 o 
   4   1   1        4.09       16.49      4.61 o 
   5   1   1     6236.18     6270.22    311.20 o 
   6   1   1     3020.92     2836.57     87.46 o 
   7   1   1     1702.62     1718.64     74.47 o 
   8   1   1       64.29       65.54      6.62 o 
   9   1   1     1280.57     1363.69     48.61 o 
  10   1   1      608.25      603.10     16.89 o 
  11   1   1      271.26      270.10     18.89 o 
  12   1   1      532.00      527.73     18.63 o 
  13   1   1      219.99      231.48     12.53 o 
 -13   2   1        4.26        7.02      2.10 o 
 -12   2   1        2.10        2.97      1.98 o 
 -11   2   1      101.01       86.89      7.44 o 
 -10   2   1     1216.67     1231.19     47.08 o 
  -9   2   1      410.03      412.18     16.19 o 
  -8   2   1        4.51        6.92      1.51 o 
  -7   2   1     1696.88     1860.61     59.24 o 
  -6   2   1       19.73       22.59      2.46 o 
  -5   2   1      108.23      108.04      4.32 o 
  -4   2   1      259.22      292.11     12.36 o 
  -3   2   1      660.57      767.00     30.75 o 
  -2   2   1       19.60       28.90      1.83 o 
  -1   2   1      770.06      766.17     28.97 o 
   0   2   1     1816.56     1881.21     23.25 o 
   1   2   1     2980.09     3269.85     73.81 o 
   2   2   1     1954.32     2131.40     92.52 o 
   3   2   1     1646.08     1773.86     74.35 o 
   4   2   1     1274.63     1382.12     56.61 o 
   5   2   1      321.67      302.28     11.91 o 
   6   2   1       11.90       14.12      2.89 o 
   7   2   1       12.25       15.03      2.16 o 
   8   2   1      611.17      591.35     29.83 o 
   9   2   1     1021.23     1037.37     34.54 o 
  10   2   1      739.68      670.22     15.37 o 
  11   2   1       13.82       10.76      2.99 o 
  12   2   1      130.30      141.07      9.52 o 
 -12   3   1      548.84      561.97     23.07 o 
 -11   3   1      214.72      224.71     11.49 o 
 -10   3   1       59.96       56.10      5.44 o 
  -9   3   1      914.90      894.38     27.61 o 
  -8   3   1      471.27      477.75      9.83 o 
  -7   3   1       50.69       49.20      3.46 o 
  -6   3   1      813.97      836.36     34.01 o 
  -5   3   1     2207.51     2172.60     89.15 o 
  -4   3   1     1398.23     1573.55     83.31 o 
  -3   3   1     1798.90     1863.43     74.00 o 
  -2   3   1      100.76       61.33      7.87 o 
  -1   3   1      645.11      737.37     11.68 o 
   0   3   1      162.68      161.18     11.23 o 
   1   3   1       99.66       68.68      2.97 o 
   2   3   1    10474.72    10336.31    302.63 o 
   3   3   1       26.91       18.87      2.15 o 
   4   3   1     2391.43     2440.52    139.46 o 
   5   3   1     6947.70     7231.02    475.40 o 
   6   3   1     2599.77     2730.58    152.58 o 
   7   3   1      228.08      203.07      9.75 o 
   8   3   1      380.76      357.45     18.94 o 
   9   3   1     2447.05     2357.99     81.31 o 
  10   3   1      439.17      420.46     12.54 o 
  11   3   1      114.63      110.44      9.40 o 
  12   3   1      416.70      408.19     13.57 o 
 -12   4   1       46.73       61.45      7.44 o 
 -11   4   1        0.10        1.28      1.71 o 
 -10   4   1       43.11       41.69      4.73 o 
  -9   4   1        2.60        2.58      1.92 o 
  -8   4   1       20.34       19.85      4.45 o 
  -7   4   1      103.39       91.32      6.91 o 
  -6   4   1      350.81      329.63     16.76 o 
  -5   4   1        0.53        2.36      2.26 o 
  -4   4   1       36.31       46.21      4.15 o 
  -3   4   1       72.86       60.95      3.44 o 
  -2   4   1      905.35      922.07     11.94 o 
  -1   4   1     2102.30     2192.67     15.31 o 
   0   4   1      603.62      646.31      9.07 o 
   1   4   1       85.29      116.74      4.39 o 
   2   4   1      767.95      887.16     40.51 o 
   3   4   1      170.57      170.61     10.96 o 
   4   4   1        4.10        4.57      1.72 o 
   5   4   1       34.61       42.50      5.17 o 
   6   4   1      185.89      180.29     14.27 o 
   7   4   1       76.13       80.04      5.90 o 
   8   4   1        8.64       10.11      3.43 o 
   9   4   1        1.93        3.36      2.78 o 
  10   4   1      196.77      181.50     13.22 o 
  11   4   1      149.62      143.96     10.12 o 
  12   4   1       17.33       30.28      6.01 o 
 -11   5   1      137.39      135.66     14.73 o 
 -10   5   1       19.60       17.08      4.64 o 
  -9   5   1      967.30      935.68     26.78 o 
  -8   5   1      986.07      963.97     22.86 o 
  -7   5   1      182.02      209.93     14.40 o 
  -6   5   1     1109.84     1056.48     33.17 o 
  -5   5   1     3213.80     3148.58     36.08 o 
  -4   5   1     3834.29     4010.61    234.55 o 
  -3   5   1      955.31     1037.62     21.86 o 
  -2   5   1     3241.23     3180.03     55.37 o 
  -1   5   1     2560.88     2569.57     34.81 o 
   0   5   1     1235.24     1226.08     12.95 o 
   1   5   1      618.55      622.70     11.08 o 
   2   5   1     4587.15     4520.05     99.93 o 
   3   5   1     1755.63     1794.94     30.48 o 
   4   5   1      778.19      788.01     43.16 o 
   5   5   1      800.35      787.01     35.19 o 
   6   5   1     1760.79     1817.26    128.30 o 
   7   5   1       21.72       32.21      8.00 o 
   8   5   1       18.91       19.60      5.64 o 
   9   5   1      965.53      923.49     23.52 o 
  10   5   1        5.08        8.00      3.57 o 
  11   5   1      388.19      409.68     17.20 o 
 -10   6   1       82.49       86.23      8.87 o 
  -9   6   1      532.25      513.02     18.52 o 
  -8   6   1      219.12      201.59     11.42 o 
  -7   6   1       32.93       22.14      5.47 o 
  -6   6   1      326.31      297.78     12.67 o 
  -5   6   1        1.27        2.56      2.85 o 
  -4   6   1        2.30        3.69      2.92 o 
  -3   6   1        2.55        3.56      2.19 o 
  -2   6   1      309.62      275.11      7.78 o 
  -1   6   1      753.94      742.00     16.82 o 
   0   6   1     1496.53     1543.62     16.09 o 
   1   6   1       45.05       39.55      3.19 o 
   2   6   1      770.72      744.04     19.75 o 
   3   6   1       29.79       35.66      3.81 o 
   4   6   1      295.15      291.08      9.67 o 
   5   6   1       22.37       24.38      3.61 o 
   6   6   1      516.01      530.48     25.76 o 
   7   6   1      801.75      730.78     20.18 o 
   8   6   1       59.29       46.83      6.61 o 
   9   6   1        4.73        7.90      3.67 o 
  10   6   1       87.30       87.13      8.93 o 
  -9   7   1      157.94      169.24     11.31 o 
  -8   7   1      314.23      309.64     14.70 o 
  -7   7   1      242.57      224.81     12.26 o 
  -6   7   1      263.84      246.74     12.44 o 
  -5   7   1      616.16      588.75     18.22 o 
  -4   7   1      661.55      677.67     18.93 o 
  -3   7   1      235.56      245.46     11.37 o 
  -2   7   1     2088.10     2148.37     59.65 o 
  -1   7   1      135.62      123.88      5.43 o 
   0   7   1      173.45      166.94      6.11 o 
   1   7   1     1086.65     1121.02     27.13 o 
   2   7   1      133.65      119.75      5.32 o 
   3   7   1      461.30      474.88     13.26 o 
   4   7   1        0.69        0.98      3.33 o 
   5   7   1      636.85      600.16     24.00 o 
   6   7   1      646.45      653.69     38.73 o 
   7   7   1      792.27      721.70     21.11 o 
   8   7   1       11.99       13.22      4.58 o 
   9   7   1      936.36      928.37     31.41 o 
  -7   8   1      303.75      296.34     14.76 o 
  -6   8   1      111.84      115.65      9.06 o 
  -5   8   1        1.98        4.12      3.26 o 
  -4   8   1      154.06      157.27     10.16 o 
  -3   8   1      176.15      175.17     10.36 o 
  -2   8   1       82.00       82.91      7.50 o 
  -1   8   1       37.90       41.52      4.71 o 
   0   8   1      791.93      827.36     16.68 o 
   1   8   1       71.52       71.81      5.73 o 
   2   8   1      489.04      482.23     11.06 o 
   3   8   1        6.89        6.43      2.36 o 
   4   8   1       53.73       59.84      7.02 o 
   5   8   1      456.30      437.63     16.35 o 
   6   8   1        0.54        1.66      2.68 o 
   7   8   1       61.65       66.93      7.80 o 
  -5   9   1       98.41      101.30      8.45 o 
  -4   9   1      168.10      172.79     13.72 o 
  -3   9   1       67.33       62.08      7.50 o 
  -2   9   1      280.32      308.74     14.11 o 
  -1   9   1      403.60      415.44     18.36 o 
   0   9   1       11.34       15.47      3.65 o 
   1   9   1       99.50      105.09      6.97 o 
   2   9   1      916.60      944.01     19.25 o 
   3   9   1      138.55      154.59     14.48 o 
   4   9   1       72.05       66.35     10.95 o 
   5   9   1      525.42      501.49     26.61 o 
 -13   0   2      271.78      272.13     18.86 o 
 -12   0   2        1.06        7.07      3.70 o 
 -11   0   2      637.32      595.45     25.76 o 
 -10   0   2     2494.37     2499.69     49.34 o 
  -9   0   2     2189.75     2129.89     44.04 o 
  -8   0   2       31.85       46.24      4.83 o 
  -7   0   2     3749.34     3652.19    170.27 o 
  -6   0   2     6851.87     6761.52    303.21 o 
  -5   0   2      553.91      619.30     13.40 o 
  -4   0   2     3037.07     3129.15     96.89 o 
  -3   0   2     8455.67     8108.69    209.80 o 
  -2   0   2     4602.78     4689.37    261.45 o 
  -1   0   2    11295.32    11032.43    166.63 o 
   0   0   2      357.42      343.70      7.91 o 
   1   0   2     3238.50     3369.46     28.63 o 
   2   0   2     1848.93     1717.75    114.76 o 
   3   0   2     3264.81     3398.47    369.55 o 
   4   0   2      561.94      839.59     61.89 o 
   5   0   2     5527.09     5522.92    661.30 o 
   6   0   2      579.10      597.06     37.47 o 
   7   0   2     1540.68     1395.00     77.29 o 
   8   0   2        7.09        9.92      4.38 o 
   9   0   2       33.94       41.69      5.30 o 
  10   0   2      607.91      584.30     39.07 o 
  11   0   2     1483.02     1563.00     67.95 o 
  12   0   2      121.85      141.79     13.64 o 
  13   0   2      229.17      249.40     18.69 o 
 -13   1   2       49.58       49.08      6.47 o 
 -12   1   2       98.23      104.14      8.21 o 
 -11   1   2      106.18       90.81     11.79 o 
 -10   1   2     1726.65     1653.11     28.50 o 
  -9   1   2      799.47      842.27     25.65 o 
  -8   1   2      121.28      120.98      7.49 o 
  -7   1   2       41.78       37.48      2.48 o 
  -6   1   2       38.24       37.75      2.90 o 
  -5   1   2      374.15      474.29     23.84 o 
  -4   1   2       25.99       26.60      5.20 o 
  -3   1   2      238.48      182.42     11.76 o 
  -2   1   2     2005.15     2107.48    117.96 o 
  -1   1   2    15147.94    12951.95   1043.14 o 
   0   1   2     1430.68     1532.30     86.74 o 
   1   1   2      631.41      571.14     27.30 o 
   2   1   2      737.96      707.93     28.61 o 
   3   1   2       98.77       92.19      4.93 o 
   4   1   2     2333.70     2519.80     95.86 o 
   5   1   2      753.01      841.57     36.51 o 
   6   1   2       21.04       16.71      2.13 o 
   7   1   2      202.25      205.62      7.27 o 
   8   1   2       93.63       88.32      5.23 o 
   9   1   2       27.85       33.00      3.36 o 
  10   1   2       48.67       47.20      4.18 o 
  11   1   2      109.11      106.90      7.81 o 
  12   1   2      158.66      155.39      8.29 o 
 -12   2   2        3.96        5.32      2.73 o 
 -11   2   2      371.71      362.64     18.44 o 
 -10   2   2     1430.39     1430.92     26.81 o 
  -9   2   2      286.64      283.20     12.03 o 
  -8   2   2       16.00       20.28      2.31 o 
  -7   2   2       25.13       17.48      2.28 o 
  -6   2   2     2171.88     2136.32     37.36 o 
  -5   2   2      156.72      207.15      5.10 o 
  -4   2   2      264.89      374.86      6.23 o 
  -3   2   2     2869.56     2627.73     58.19 o 
  -2   2   2     1814.78     1818.47     50.41 o 
  -1   2   2     1767.54     1775.13     55.94 o 
   0   2   2    20326.43    16007.79   1392.32 o 
   1   2   2    11393.47    10255.31    405.62 o 
   2   2   2      866.14      894.16     42.40 o 
   3   2   2     1445.18     1322.41     54.22 o 
   4   2   2    11043.81    11104.38    723.28 o 
   5   2   2     2734.67     2758.18    117.52 o 
   6   2   2      806.19      799.19     40.74 o 
   7   2   2     5091.71     5100.89    287.47 o 
   8   2   2      435.88      404.41     17.79 o 
   9   2   2      946.54      905.68     19.13 o 
  10   2   2      195.60      223.89      9.11 o 
  11   2   2     2705.33     2624.46     79.30 o 
  12   2   2      500.60      515.77     20.71 o 
 -12   3   2       76.22       75.78     11.11 o 
 -11   3   2      137.17      116.74      8.46 o 
 -10   3   2        0.14        2.21      1.82 o 
  -9   3   2        0.10        0.18      1.47 o 
  -8   3   2       13.29       13.37      2.39 o 
  -7   3   2       33.99       32.99      3.00 o 
  -6   3   2       43.99       49.48      3.17 o 
  -5   3   2       70.57       74.67      4.67 o 
  -4   3   2      693.15      698.54     28.28 o 
  -3   3   2     1537.71     1729.18     59.50 o 
  -2   3   2        9.71       16.26      1.82 o 
  -1   3   2        5.66        8.18      1.00 o 
   0   3   2     4884.54     5526.46     81.80 o 
   1   3   2      181.24      216.40     19.05 o 
   2   3   2      676.40      653.66     17.01 o 
   3   3   2      100.41       77.46      6.51 o 
   4   3   2      254.53      249.43      6.80 o 
   5   3   2        8.72        9.55      2.07 o 
   6   3   2       27.36       32.30      3.39 o 
   7   3   2       17.77       16.01      2.95 o 
   8   3   2      135.51      133.15     10.84 o 
   9   3   2      291.44      291.63      8.51 o 
  10   3   2       13.22       16.32      3.66 o 
  11   3   2       44.86       49.17      5.43 o 
  12   3   2        0.47        3.12      1.92 o 
 -12   4   2       54.42       60.12     10.27 o 
 -11   4   2      204.28      229.94     12.26 o 
 -10   4   2     2564.28     2684.63     49.88 o 
  -9   4   2      750.67      763.73     16.22 o 
  -8   4   2     1044.97     1037.13     23.23 o 
  -7   4   2     2920.92     2807.32     33.57 o 
  -6   4   2      454.70      426.80     10.80 o 
  -5   4   2        1.25        1.46      1.75 o 
  -4   4   2     1237.99     1392.62     67.54 o 
  -3   4   2     4247.67     4259.43    148.97 o 
  -2   4   2      444.22      406.33     18.66 o 
  -1   4   2     1705.45     1759.42     13.24 o 
   0   4   2     4023.36     4177.11     37.21 o 
   1   4   2     2392.56     2327.84     37.49 o 
   2   4   2     3362.60     3778.19     55.20 o 
   3   4   2     3612.45     3947.32    156.68 o 
   4   4   2     1944.69     1886.72     82.16 o 
   5   4   2       13.70       10.92      2.43 o 
   6   4   2        0.33        1.43      1.92 o 
   7   4   2     1581.56     1707.52    132.95 o 
   8   4   2     1118.78     1197.31     35.56 o 
   9   4   2        3.23        6.23      3.33 o 
  10   4   2      221.54      198.05     11.49 o 
  11   4   2     1047.96     1081.82     64.83 o 
 -11   5   2        0.28        2.99      2.23 o 
 -10   5   2       54.55       52.88      7.03 o 
  -9   5   2       71.92       59.63      7.10 o 
  -8   5   2      421.45      381.40     14.76 o 
  -7   5   2        3.90        3.37      2.98 o 
  -6   5   2      250.40      261.25     11.31 o 
  -5   5   2     1061.58     1045.11     21.20 o 
  -4   5   2      358.08      327.07     24.84 o 
  -3   5   2     1069.37     1218.84     48.74 o 
  -2   5   2      597.55      571.69     18.97 o 
  -1   5   2       76.47       82.69      3.84 o 
   0   5   2      236.99      251.36      5.98 o 
   1   5   2      200.99      166.02      5.79 o 
   2   5   2      113.17      123.61      5.25 o 
   3   5   2      114.47      122.18      6.37 o 
   4   5   2       76.63       67.04      4.54 o 
   5   5   2      321.73      337.48     15.05 o 
   6   5   2      198.60      190.32      8.78 o 
   7   5   2     1341.26     1396.03     52.32 o 
   8   5   2      300.11      277.33     14.82 o 
   9   5   2      627.47      591.52     19.05 o 
  10   5   2       11.22        8.51      3.88 o 
  11   5   2       87.57       94.13      9.35 o 
 -10   6   2      618.22      621.43     21.13 o 
  -9   6   2       58.73       54.30      7.44 o 
  -8   6   2      257.58      259.28     13.04 o 
  -7   6   2      884.02      876.33     22.51 o 
  -6   6   2      735.59      680.59     27.95 o 
  -5   6   2      411.24      377.26     13.93 o 
  -4   6   2      221.77      197.93     16.67 o 
  -3   6   2      762.79      710.63     17.86 o 
  -2   6   2     2947.98     3135.82     72.41 o 
  -1   6   2      974.89      952.92     22.08 o 
   0   6   2      939.97      966.32     12.72 o 
   1   6   2      505.50      479.35     19.15 o 
   2   6   2      894.66      850.55     64.43 o 
   3   6   2       51.28       59.46      4.63 o 
   4   6   2      907.22      875.40     25.10 o 
   5   6   2      555.10      531.67     19.32 o 
   6   6   2      314.34      317.22     22.02 o 
   7   6   2       89.55      102.29      8.09 o 
   8   6   2      698.48      675.42     20.30 o 
   9   6   2       13.82       12.05      4.28 o 
  10   6   2      123.09      118.03      9.64 o 
  -9   7   2        3.10        8.09      3.99 o 
  -8   7   2        2.83        3.20      3.57 o 
  -7   7   2      317.35      303.96     14.34 o 
  -6   7   2       12.53       10.53      4.23 o 
  -5   7   2      396.03      383.68     15.00 o 
  -4   7   2       41.63       39.95      6.01 o 
  -3   7   2       24.54       23.37      4.82 o 
  -2   7   2      231.26      221.89     10.95 o 
  -1   7   2      502.71      490.51     12.22 o 
   0   7   2      408.10      386.12     10.85 o 
   1   7   2      511.07      485.50     12.16 o 
   2   7   2       55.84       57.09      4.88 o 
   3   7   2       82.12       75.12      5.36 o 
   4   7   2       33.25       36.30      4.33 o 
   5   7   2      186.87      180.71      8.14 o 
   6   7   2       25.54       26.34      5.24 o 
   7   7   2      163.15      149.30      9.76 o 
   8   7   2        4.39        6.55      3.11 o 
   9   7   2       35.70       33.76      6.37 o 
  -7   8   2      189.92      188.67     11.96 o 
  -6   8   2      311.95      300.46     15.49 o 
  -5   8   2        1.09        2.59      2.79 o 
  -4   8   2       62.48       62.99      7.37 o 
  -3   8   2     1036.90     1010.18     24.46 o 
  -2   8   2       33.82       31.66      5.83 o 
  -1   8   2      331.49      321.83     13.62 o 
   0   8   2      147.46      139.09      7.47 o 
   1   8   2     1165.56     1189.24     24.09 o 
   2   8   2       36.89       35.92      4.55 o 
   3   8   2      285.91      267.55     16.43 o 
   4   8   2      431.08      475.57     21.64 o 
   5   8   2      512.40      450.46     24.25 o 
   6   8   2        3.61        3.70      3.54 o 
   7   8   2      614.90      583.83     28.80 o 
  -5   9   2      213.39      225.97     12.80 o 
  -4   9   2      318.99      307.28     14.69 o 
  -3   9   2       29.48       29.04      5.61 o 
  -2   9   2       52.51       54.40      7.19 o 
  -1   9   2       84.69       95.68      8.50 o 
   0   9   2      523.69      523.52     18.28 o 
   1   9   2       31.22       34.73      4.93 o 
   2   9   2      696.21      684.11     19.79 o 
   3   9   2       18.11       20.70      3.85 o 
   4   9   2        0.00        3.21      2.71 o 
   5   9   2        4.02        7.34      2.87 o 
 -12   1   3      704.36      720.44     21.06 o 
 -11   1   3      168.33      159.10      9.65 o 
 -10   1   3      312.94      314.49      8.67 o 
  -9   1   3      285.25      291.63      8.02 o 
  -8   1   3      809.78      827.81     20.50 o 
  -7   1   3     1780.73     1787.46     22.29 o 
  -6   1   3      596.23      571.05      7.84 o 
  -5   1   3    10048.60     9648.47    434.34 o 
  -4   1   3     2222.06     2097.87     77.39 o 
  -3   1   3       79.45      107.95      5.98 o 
  -2   1   3     3884.19     4516.29    148.00 o 
  -1   1   3    10861.94    10432.47    508.37 o 
   0   1   3       49.60       37.60      2.09 o 
   1   1   3      835.71      850.68     26.78 o 
   2   1   3     1048.38      930.11     35.88 o 
   3   1   3      331.73      240.31      9.04 o 
   4   1   3      211.94      193.11      9.52 o 
   5   1   3     1501.74     1399.74     50.19 o 
   6   1   3     5681.11     5217.46    301.06 o 
   7   1   3      910.47      871.91     43.39 o 
   8   1   3       94.03       95.63      5.03 o 
   9   1   3     1318.48     1219.11     43.68 o 
  10   1   3       59.44       75.37      5.15 o 
  11   1   3      159.28      141.84      6.77 o 
  12   1   3      333.01      342.38     12.79 o 
 -12   2   3       21.10       18.02      5.56 o 
 -11   2   3      112.71      108.30      8.07 o 
 -10   2   3      115.89      116.04      7.50 o 
  -9   2   3        0.19        0.15      1.33 o 
  -8   2   3      253.41      271.21      6.47 o 
  -7   2   3      291.47      311.37      7.26 o 
  -6   2   3      830.86      864.56     28.05 o 
  -5   2   3       56.38       71.07      3.20 o 
  -4   2   3        1.65        1.75      0.96 o 
  -3   2   3       69.10       79.44      4.47 o 
  -2   2   3        0.09        1.57      0.88 o 
  -1   2   3     1308.57     1505.89     53.26 o 
   0   2   3      446.07      430.64      9.11 o 
   1   2   3       41.30       60.81      5.55 o 
   2   2   3        7.56        5.99      1.10 o 
   3   2   3      431.12      457.09     24.27 o 
   4   2   3       77.96       75.68      5.73 o 
   5   2   3      703.07      707.04     22.16 o 
   6   2   3        7.54       11.16      2.38 o 
   7   2   3      396.85      377.30     21.82 o 
   8   2   3       22.41       18.58      2.82 o 
   9   2   3      229.79      208.58      7.38 o 
  10   2   3      103.80       98.07      5.59 o 
  11   2   3        2.92        5.68      2.41 o 
  12   2   3        0.79        4.30      2.26 o 
 -12   3   3      451.13      474.37     25.60 o 
 -11   3   3      766.92      828.28     22.24 o 
 -10   3   3        0.13        1.50      2.66 o 
  -9   3   3      426.40      431.17     10.07 o 
  -8   3   3      798.55      795.37     28.68 o 
  -7   3   3      107.89       96.42      4.43 o 
  -6   3   3      398.33      382.56      7.85 o 
  -5   3   3     3174.01     3043.84     68.49 o 
  -4   3   3     4049.88     3956.35    171.54 o 
  -3   3   3     1041.20     1148.08     53.86 o 
  -2   3   3      809.99      824.55     20.34 o 
  -1   3   3     8510.32     8045.21    374.81 o 
   0   3   3    12337.79    11571.27    391.91 o 
   1   3   3     3048.87     3351.39     72.83 o 
   2   3   3     8219.28     7951.58    400.77 o 
   3   3   3     5169.57     5296.32    276.15 o 
   4   3   3      167.36      170.11      8.96 o 
   5   3   3      807.31      741.27     12.84 o 
   6   3   3     4106.98     4077.93    184.41 o 
   7   3   3     5885.05     6077.91    256.99 o 
   8   3   3      239.07      232.90     13.14 o 
   9   3   3      211.00      226.27      8.99 o 
  10   3   3      847.44      879.50     23.10 o 
  11   3   3      198.18      202.67     11.84 o 
  12   3   3      191.11      184.19     11.96 o 
 -11   4   3       20.73       21.61      4.76 o 
 -10   4   3      231.06      220.48     12.83 o 
  -9   4   3      235.12      227.55     14.91 o 
  -8   4   3       12.29       10.11      2.93 o 
  -7   4   3      417.93      414.37     11.35 o 
  -6   4   3      129.94      131.63      6.42 o 
  -5   4   3      748.67      672.82     46.85 o 
  -4   4   3      228.61      216.46     10.02 o 
  -3   4   3      871.45      899.39     23.62 o 
  -2   4   3      767.27      788.00     18.47 o 
  -1   4   3       27.05       29.80      1.89 o 
   0   4   3       61.36       54.30      2.67 o 
   1   4   3       46.02       57.62      3.58 o 
   2   4   3     3595.22     3846.86    144.75 o 
   3   4   3       82.28       96.76      4.63 o 
   4   4   3      692.20      680.68     23.58 o 
   5   4   3      724.23      750.93     33.35 o 
   6   4   3     1060.55     1081.88     56.62 o 
   7   4   3        6.90        4.92      2.25 o 
   8   4   3      547.43      565.82     19.29 o 
   9   4   3        6.39       10.39      3.08 o 
  10   4   3      364.90      359.17     45.21 o 
  11   4   3      164.13      159.89     10.95 o 
 -11   5   3      182.45      190.28      9.42 o 
 -10   5   3       33.39       44.50      5.37 o 
  -9   5   3      142.76      160.28      8.30 o 
  -8   5   3     2275.61     2204.95     39.26 o 
  -7   5   3      140.88      140.56     11.93 o 
  -6   5   3      195.06      191.65      8.22 o 
  -5   5   3     1981.38     1953.86     28.57 o 
  -4   5   3     1651.80     1620.01     33.14 o 
  -3   5   3      763.27      782.80     15.62 o 
  -2   5   3      918.52      944.50     13.87 o 
  -1   5   3      577.76      581.61     11.12 o 
   0   5   3       97.14       88.49      5.26 o 
   1   5   3       36.96       42.13      3.29 o 
   2   5   3      607.65      634.20     24.17 o 
   3   5   3      175.27      167.29      6.37 o 
   4   5   3       68.68       59.03      4.43 o 
   5   5   3      308.96      306.13      9.28 o 
   6   5   3      218.38      206.13      8.74 o 
   7   5   3     1103.25     1123.82     42.25 o 
   8   5   3       39.71       43.38      4.89 o 
   9   5   3      507.50      518.33     18.14 o 
  10   5   3      230.27      234.45     12.92 o 
 -10   6   3      131.35      142.86     10.18 o 
  -9   6   3        6.93        7.38      4.05 o 
  -8   6   3      188.31      180.49     11.12 o 
  -7   6   3      497.70      474.96     17.03 o 
  -6   6   3       62.04       53.51      6.66 o 
  -5   6   3       75.94       71.73      7.14 o 
  -4   6   3        3.68        5.94      3.38 o 
  -3   6   3     2177.10     2228.12     75.02 o 
  -2   6   3      342.59      333.71     16.59 o 
  -1   6   3      740.88      756.77     16.83 o 
   0   6   3      220.97      209.90      7.67 o 
   1   6   3      115.70      114.11      5.86 o 
   2   6   3      240.18      240.20     11.54 o 
   3   6   3       13.06       14.48      2.84 o 
   4   6   3      393.09      385.12     17.94 o 
   5   6   3      104.51       96.78      5.94 o 
   6   6   3       51.10       47.34      4.82 o 
   7   6   3        3.78        3.20      2.33 o 
   8   6   3        0.49        1.68      2.55 o 
   9   6   3      216.79      192.27     13.56 o 
  -9   7   3       35.37       41.07      7.13 o 
  -8   7   3      175.59      194.62     12.02 o 
  -7   7   3      128.51      118.39     12.71 o 
  -6   7   3       69.99       71.40      7.92 o 
  -5   7   3      378.08      375.87     15.30 o 
  -4   7   3      349.39      337.37     21.98 o 
  -3   7   3       44.01       39.54      5.89 o 
  -2   7   3      182.92      177.55     10.00 o 
  -1   7   3      911.84      894.95     29.72 o 
   0   7   3      166.99      158.74      7.28 o 
   1   7   3        0.24        1.80      2.05 o 
   2   7   3      469.44      487.80     27.65 o 
   3   7   3     3342.61     3443.58    123.77 o 
   4   7   3       17.28       22.40      4.94 o 
   5   7   3      689.18      708.81     59.28 o 
   6   7   3     1414.27     1458.14     93.97 o 
   7   7   3      256.69      263.04     18.86 o 
   8   7   3       39.41       51.12      6.90 o 
  -7   8   3       43.17       38.68      6.85 o 
  -6   8   3       16.44       21.04      5.30 o 
  -5   8   3      212.30      213.72     12.38 o 
  -4   8   3       58.80       53.41      7.03 o 
  -3   8   3       10.47       12.04      4.17 o 
  -2   8   3      219.36      201.85     11.54 o 
  -1   8   3        0.74        0.90      2.80 o 
   0   8   3       76.30       90.60      8.39 o 
   1   8   3     1167.02     1177.03     23.47 o 
   2   8   3       10.45        9.37      3.06 o 
   3   8   3       13.91       19.08      3.84 o 
   4   8   3       94.85       91.11      8.39 o 
   5   8   3       46.34       49.10      6.73 o 
   6   8   3       35.03       35.87      8.25 o 
   7   8   3      500.96      518.16     27.28 o 
  -4   9   3      372.16      381.20     16.67 o 
  -3   9   3        8.59       18.22      4.53 o 
  -2   9   3      151.28      156.99     10.60 o 
  -1   9   3      684.83      672.75     21.25 o 
   0   9   3       52.92       60.36      7.42 o 
   1   9   3       76.47       73.37      8.04 o 
   2   9   3      289.75      281.65     11.11 o 
   3   9   3      121.35      138.67      7.90 o 
   4   9   3       16.18       18.50      3.66 o 
 -12   0   4      854.73      861.52     32.33 o 
 -11   0   4     2047.55     2116.80     51.02 o 
 -10   0   4      387.14      392.04     13.99 o 
  -9   0   4     1447.73     1409.06     24.75 o 
  -8   0   4       52.09       54.85      5.39 o 
  -7   0   4      338.10      351.95     11.70 o 
  -6   0   4     1635.81     1581.39     21.93 o 
  -5   0   4       97.40       75.48      3.54 o 
  -4   0   4      298.79      275.57     11.37 o 
  -3   0   4      116.58       80.83      5.04 o 
  -2   0   4       10.03       12.95      3.53 o 
  -1   0   4      590.85      642.37     26.81 o 
   0   0   4      240.44      207.97      8.76 o 
   1   0   4     6798.35     7006.17     54.22 o 
   2   0   4     1158.78     1102.66     22.73 o 
   3   0   4        2.34        2.61      1.43 o 
   4   0   4     9749.42     9782.39    336.67 o 
   5   0   4       61.78       35.35      4.04 o 
   6   0   4      224.74      204.90     10.10 o 
   7   0   4     1534.96     1467.42     95.73 o 
   8   0   4     1396.74     1302.60     66.26 o 
   9   0   4     1053.01      955.76     75.61 o 
  10   0   4       73.36       77.99      8.76 o 
  11   0   4     1361.14     1416.40    127.56 o 
  12   0   4     1127.30     1166.30     83.61 o 
 -12   1   4        1.55        3.37      3.37 o 
 -11   1   4        8.78       13.88      4.20 o 
 -10   1   4     1197.30     1210.40     28.21 o 
  -9   1   4       64.38       73.11      4.48 o 
  -8   1   4      313.80      290.80      7.71 o 
  -7   1   4      443.85      452.51     17.49 o 
  -6   1   4      670.93      680.98     19.75 o 
  -5   1   4      118.85      130.12      6.76 o 
  -4   1   4        3.48        8.10      2.12 o 
  -3   1   4      198.39      244.29      7.96 o 
  -2   1   4        0.59        1.82      0.69 o 
  -1   1   4     3653.88     3999.09    114.33 o 
   0   1   4      551.88      669.69     33.82 o 
   1   1   4      296.67      314.91     20.01 o 
   2   1   4       84.72      108.97      4.74 o 
   3   1   4       30.46       32.10      1.96 o 
   4   1   4       11.98       13.30      1.33 o 
   5   1   4      209.52      207.74      8.43 o 
   6   1   4       29.96       29.04      2.85 o 
   7   1   4       97.71       99.34      6.71 o 
   8   1   4        9.16       13.60      2.62 o 
   9   1   4      139.61      107.88      5.60 o 
  10   1   4       82.07       60.10      5.32 o 
  11   1   4       16.18       20.83      3.46 o 
  12   1   4        2.05        1.49      2.12 o 
 -12   2   4      413.46      450.13     24.42 o 
 -11   2   4       15.00       19.68      4.49 o 
 -10   2   4     1458.87     1545.79     29.47 o 
  -9   2   4      905.59      907.55     17.10 o 
  -8   2   4      263.12      266.02     10.50 o 
  -7   2   4      558.64      565.06     15.97 o 
  -6   2   4     1473.16     1392.04     39.59 o 
  -5   2   4     4298.59     4288.32    155.68 o 
  -4   2   4     1029.97     1114.13     39.81 o 
  -3   2   4     9176.33     8930.07    461.90 o 
  -2   2   4     1238.78     1175.30     37.54 o 
  -1   2   4      223.70      205.36      7.27 o 
   0   2   4     2078.08     2042.14    102.05 o 
   1   2   4    13788.88    12061.55    715.47 o 
   2   2   4     5485.65     5195.89    189.25 o 
   3   2   4        9.53       13.04      1.54 o 
   4   2   4     1374.24     1355.34     50.39 o 
   5   2   4     2184.35     2104.20     88.81 o 
   6   2   4      590.82      548.00     24.04 o 
   7   2   4      348.03      305.22     10.74 o 
   8   2   4     1519.52     1434.85     55.42 o 
   9   2   4      602.28      589.11     23.29 o 
  10   2   4      214.97      204.77      7.97 o 
  11   2   4      614.60      603.05     16.84 o 
  12   2   4      412.35      472.64     19.24 o 
 -12   3   4        0.40        7.07      3.03 o 
 -11   3   4       44.54       43.70      6.30 o 
 -10   3   4      114.76      123.59      7.13 o 
  -9   3   4       93.23       86.06      5.95 o 
  -8   3   4      669.80      675.67     14.42 o 
  -7   3   4        0.39        3.15      2.04 o 
  -6   3   4       44.07       53.85      4.44 o 
  -5   3   4       40.69       52.64      4.47 o 
  -4   3   4      149.71      154.35     10.46 o 
  -3   3   4     1043.60      984.06     43.36 o 
  -2   3   4      479.31      500.81     19.52 o 
  -1   3   4      125.65      142.45      4.24 o 
   0   3   4      499.89      508.51     20.73 o 
   1   3   4       28.81       57.38      3.84 o 
   2   3   4      208.91      241.05      5.26 o 
   3   3   4       22.89       20.97      3.00 o 
   4   3   4      267.53      276.99      9.37 o 
   5   3   4      117.17      101.92      6.38 o 
   6   3   4      115.27      109.52      5.69 o 
   7   3   4     1191.94     1238.74     59.82 o 
   8   3   4      631.40      635.29     32.41 o 
   9   3   4       80.74       70.25      5.91 o 
  10   3   4       67.93       63.92      6.26 o 
  11   3   4        7.32        9.60      3.84 o 
 -11   4   4      198.95      206.69     11.84 o 
 -10   4   4     1318.77     1380.11     29.47 o 
  -9   4   4      357.42      355.81     11.68 o 
  -8   4   4      109.18       94.21      6.11 o 
  -7   4   4       26.90       25.31      3.87 o 
  -6   4   4     1030.04      970.05     30.90 o 
  -5   4   4     1929.07     1831.66     64.94 o 
  -4   4   4       34.83       36.65      3.79 o 
  -3   4   4     1839.43     1792.43     59.02 o 
  -2   4   4     1735.49     1742.90     42.32 o 
  -1   4   4      141.34      155.55      4.94 o 
   0   4   4     1155.13     1229.50     30.69 o 
   1   4   4     3338.39     3349.65     94.04 o 
   2   4   4      550.39      475.13      9.55 o 
   3   4   4      120.38      117.42      5.23 o 
   4   4   4      453.65      426.19     28.70 o 
   5   4   4     2018.01     2119.91     63.65 o 
   6   4   4      283.73      285.45      9.31 o 
   7   4   4      138.91      126.41      8.98 o 
   8   4   4     1431.00     1551.12     61.84 o 
   9   4   4     1109.55     1124.48     42.45 o 
  10   4   4       95.41      104.66      7.03 o 
  11   4   4      473.45      484.54     18.87 o 
 -10   5   4      217.94      204.59      9.62 o 
  -9   5   4        0.45        3.37      2.45 o 
  -8   5   4      233.70      267.65     10.40 o 
  -7   5   4      167.25      149.67      7.71 o 
  -6   5   4      121.53      112.55      6.57 o 
  -5   5   4      285.52      263.42      9.42 o 
  -4   5   4      140.50      143.39     11.37 o 
  -3   5   4     1571.79     1569.42     56.50 o 
  -2   5   4        0.82        0.61      1.70 o 
  -1   5   4      195.68      195.98      8.45 o 
   0   5   4      396.45      404.68      9.88 o 
   1   5   4      118.10      104.77      6.50 o 
   2   5   4       73.42       76.71      6.01 o 
   3   5   4      597.30      619.38     16.01 o 
   4   5   4      165.16      161.23      6.75 o 
   5   5   4      202.25      202.77      9.28 o 
   6   5   4       81.98       81.16      5.64 o 
   7   5   4        0.31        1.60      2.25 o 
   8   5   4       86.11       91.50      6.22 o 
   9   5   4       34.20       37.88      5.06 o 
  10   5   4        0.68        1.60      2.98 o 
  -9   6   4     1384.12     1425.29     27.43 o 
  -8   6   4       10.90        8.99      2.73 o 
  -7   6   4      510.28      485.91     16.97 o 
  -6   6   4      287.60      275.11     10.48 o 
  -5   6   4       93.54       91.86      8.79 o 
  -4   6   4        5.82        4.80      3.22 o 
  -3   6   4     2105.45     2121.64     45.97 o 
  -2   6   4       27.82       29.82      6.40 o 
  -1   6   4       17.56       18.77      4.28 o 
   0   6   4      275.92      276.80      8.99 o 
   1   6   4     1074.97     1036.91     24.23 o 
   2   6   4     1419.60     1477.70     64.66 o 
   3   6   4      118.70      127.25      8.19 o 
   4   6   4     1672.27     1770.44    115.69 o 
   5   6   4      414.44      448.69     32.25 o 
   6   6   4        4.47        6.74      3.27 o 
   7   6   4      270.08      275.52     22.06 o 
   8   6   4     1199.18     1265.18     62.05 o 
   9   6   4      400.04      424.16     16.96 o 
  -8   7   4        0.69        2.40      3.48 o 
  -7   7   4       23.87       23.60      6.74 o 
  -6   7   4       41.24       37.28      7.66 o 
  -5   7   4      172.56      161.07     10.42 o 
  -4   7   4      235.20      224.12     12.02 o 
  -3   7   4       47.05       52.54      9.77 o 
  -2   7   4       10.84       10.09      3.72 o 
  -1   7   4      340.89      333.59     13.68 o 
   0   7   4      146.83      152.78     14.15 o 
   1   7   4       20.95       21.79      3.56 o 
   2   7   4      196.37      183.04      8.25 o 
   3   7   4       15.73        9.23      3.63 o 
   4   7   4       56.95       53.15      6.59 o 
   5   7   4       43.49       44.27      6.23 o 
   6   7   4      768.86      745.00     60.12 o 
   7   7   4      111.26      130.49      9.43 o 
   8   7   4       22.56       31.83      7.24 o 
  -6   8   4      214.39      226.19     13.22 o 
  -5   8   4       61.45       54.46      7.61 o 
  -4   8   4        8.78        9.84      4.22 o 
  -3   8   4      624.42      630.57     20.42 o 
  -2   8   4      617.46      614.71     19.94 o 
  -1   8   4      137.39      120.77      9.22 o 
   0   8   4      829.02      831.84     22.74 o 
   1   8   4      350.54      360.78     15.17 o 
   2   8   4      976.81      974.86     23.34 o 
   3   8   4       13.32       28.65      6.16 o 
   4   8   4      720.29      703.61     23.66 o 
   5   8   4      143.31      162.74     13.98 o 
   6   8   4       21.50       36.26      5.65 o 
  -3   9   4       47.00       43.59      8.25 o 
  -2   9   4       95.84      117.95      9.13 o 
  -1   9   4      780.04      805.34     23.87 o 
   0   9   4       15.27       17.07      9.26 o 
   1   9   4      155.46      170.57     10.95 o 
   2   9   4      111.37      114.85      9.10 o 
   3   9   4        0.69        4.92      2.19 o 
 -12   1   5       68.15       76.12     10.95 o 
 -11   1   5      861.80      896.13     26.65 o 
 -10   1   5      452.87      454.79     12.92 o 
  -9   1   5      219.25      216.39      8.68 o 
  -8   1   5      995.85      997.73     17.37 o 
  -7   1   5      787.12      828.26     19.35 o 
  -6   1   5      354.51      376.24     12.42 o 
  -5   1   5      686.99      672.72     19.13 o 
  -4   1   5     2917.05     2943.73    111.20 o 
  -3   1   5     2760.59     2944.15     80.74 o 
  -2   1   5       44.38       48.37      2.12 o 
  -1   1   5     1252.14     1214.20     30.28 o 
   0   1   5     5488.93     5608.07    347.16 o 
   1   1   5        1.77        2.68      1.35 o 
   2   1   5     2807.24     2812.10    164.12 o 
   3   1   5     2293.26     2121.00     64.21 o 
   4   1   5     1993.35     2099.98     78.14 o 
   5   1   5      194.62      196.52     11.00 o 
   6   1   5     5166.40     5125.82    305.05 o 
   7   1   5     1901.49     1822.09     49.01 o 
   8   1   5       71.56       77.40      4.92 o 
   9   1   5        2.57        2.56      3.48 o 
  10   1   5     1291.83     1258.79     63.31 o 
  11   1   5      895.95      909.64     25.72 o 
 -11   2   5      167.23      171.22      8.61 o 
 -10   2   5        0.97        0.00      2.05 o 
  -9   2   5       24.56       27.51      4.02 o 
  -8   2   5        1.26        2.40      2.18 o 
  -7   2   5       97.96       99.59      5.16 o 
  -6   2   5      141.50      152.24      8.69 o 
  -5   2   5       35.13       40.61      5.44 o 
  -4   2   5       14.15       16.48      2.66 o 
  -3   2   5     2618.18     2858.96     98.56 o 
  -2   2   5      377.54      405.71     29.52 o 
  -1   2   5      637.83      698.19     19.71 o 
   0   2   5      619.85      711.02     35.15 o 
   1   2   5        7.06        6.81      2.02 o 
   2   2   5      544.19      569.34     15.97 o 
   3   2   5      338.58      328.46      7.15 o 
   4   2   5        5.51        7.98      1.98 o 
   5   2   5      585.28      579.22     25.97 o 
   6   2   5      155.19      154.74     13.77 o 
   7   2   5        3.59        4.56      2.28 o 
   8   2   5      134.53      143.24      7.32 o 
   9   2   5      169.70      152.15      7.93 o 
  10   2   5      160.98      157.32      8.43 o 
  11   2   5       51.11       55.13      5.92 o 
 -11   3   5      359.86      374.19     15.77 o 
 -10   3   5      262.99      269.45     11.90 o 
  -9   3   5        1.29        4.60      2.32 o 
  -8   3   5      231.15      230.15     11.31 o 
  -7   3   5     2316.74     2274.76     93.18 o 
  -6   3   5       43.88       49.56      5.45 o 
  -5   3   5     1610.18     1563.34     75.08 o 
  -4   3   5     3971.46     3738.98    386.90 o 
  -3   3   5     3165.28     3242.37    183.76 o 
  -2   3   5        0.30        1.62      1.19 o 
  -1   3   5     4618.76     4614.64    176.95 o 
   0   3   5      298.51      232.78     12.97 o 
   1   3   5       68.53       70.98      3.95 o 
   2   3   5       27.18       25.28      2.17 o 
   3   3   5      557.49      563.24     17.35 o 
   4   3   5      518.81      471.54     35.68 o 
   5   3   5      259.18      263.85      8.41 o 
   6   3   5     3015.68     3007.71    114.64 o 
   7   3   5       44.28       45.99      4.64 o 
   8   3   5      120.94      124.46     10.44 o 
   9   3   5       67.84       70.65      6.11 o 
  10   3   5      207.13      199.83      9.45 o 
  11   3   5       43.05       48.57      5.70 o 
 -11   4   5       51.08       60.46      7.44 o 
 -10   4   5       14.71       13.61      3.34 o 
  -9   4   5      603.06      557.81     18.63 o 
  -8   4   5      134.77      131.00      7.35 o 
  -7   4   5       49.62       44.83      4.85 o 
  -6   4   5       31.82       26.36      3.89 o 
  -5   4   5      104.48       88.90      6.88 o 
  -4   4   5      238.95      241.49      9.53 o 
  -3   4   5       58.95       56.42      4.53 o 
  -2   4   5       10.90       15.16      2.82 o 
  -1   4   5      157.23      169.97     12.10 o 
   0   4   5       19.42       15.77      2.23 o 
   1   4   5      432.46      414.12      9.81 o 
   2   4   5       23.26       17.76      3.57 o 
   3   4   5      255.66      240.13     10.18 o 
   4   4   5      791.84      757.02     23.67 o 
   5   4   5      385.23      392.41     17.53 o 
   6   4   5       19.68       25.12      3.74 o 
   7   4   5      114.67      104.39      6.39 o 
   8   4   5      109.25      108.81      6.73 o 
   9   4   5        9.64        9.21      3.01 o 
  10   4   5       19.84       17.32      3.81 o 
 -10   5   5      147.17      164.41     13.98 o 
  -9   5   5       20.22       28.05      4.53 o 
  -8   5   5      342.78      359.58     12.21 o 
  -7   5   5      293.01      306.81     16.71 o 
  -6   5   5        0.80        1.20      2.17 o 
  -5   5   5      347.00      351.55     11.14 o 
  -4   5   5       32.78       32.15      4.24 o 
  -3   5   5     1814.49     1759.91     76.53 o 
  -2   5   5       53.83       54.00      4.76 o 
  -1   5   5      803.21      772.22     26.92 o 
   0   5   5       69.80       62.64      4.02 o 
   1   5   5      350.31      389.83     12.56 o 
   2   5   5      500.41      518.33     28.71 o 
   3   5   5     1892.87     1969.97    106.93 o 
   4   5   5     1420.91     1461.96     79.65 o 
   5   5   5      408.94      394.13     28.12 o 
   6   5   5     1205.75     1156.67     67.27 o 
   7   5   5     2196.91     2325.91     99.94 o 
   8   5   5       80.30       81.18      6.46 o 
   9   5   5      107.09      117.22      7.21 o 
  -9   6   5       22.42       35.07      4.76 o 
  -8   6   5       38.15       38.00      5.14 o 
  -7   6   5       40.11       39.49      5.04 o 
  -6   6   5        0.51        3.65      2.56 o 
  -5   6   5      176.36      165.99      8.29 o 
  -4   6   5      140.86      144.70      7.64 o 
  -3   6   5      240.72      215.75     10.01 o 
  -2   6   5       96.06      111.57     18.10 o 
  -1   6   5      271.89      255.62     15.32 o 
   0   6   5      138.82      143.75      8.98 o 
   1   6   5      112.97      128.16      6.61 o 
   2   6   5     1486.90     1436.64     69.97 o 
   3   6   5        1.26        2.63      2.80 o 
   4   6   5        8.60       11.15      3.75 o 
   5   6   5        0.85        3.12      2.85 o 
   6   6   5      120.32      124.80     12.38 o 
   7   6   5       60.09       71.08      8.42 o 
   8   6   5      157.08      182.67     10.95 o 
  -7   7   5      229.72      227.66     14.06 o 
  -6   7   5       64.53       58.42      7.41 o 
  -5   7   5      269.80      280.24     13.87 o 
  -4   7   5     1623.32     1652.65     53.97 o 
  -3   7   5      793.55      825.56     22.68 o 
  -2   7   5      222.54      204.08     11.60 o 
  -1   7   5     1412.97     1424.57     29.05 o 
   0   7   5      561.08      579.20     18.57 o 
   1   7   5      175.73      171.42     10.54 o 
   2   7   5     1098.12     1026.49     43.13 o 
   3   7   5      930.87      950.88     54.14 o 
   4   7   5      115.39      103.77      8.45 o 
   5   7   5      260.78      272.37     23.32 o 
   6   7   5       17.66       12.38      3.81 o 
   7   7   5      413.18      459.81     22.99 o 
  -5   8   5      428.44      422.14     17.79 o 
  -4   8   5      158.57      148.55     12.29 o 
  -3   8   5      272.32      275.25     14.11 o 
  -2   8   5       26.72       27.36      5.36 o 
  -1   8   5       10.57       14.40      4.17 o 
   0   8   5      503.42      490.61     18.10 o 
   1   8   5      533.13      520.81     39.32 o 
   2   8   5        6.43        4.71      2.92 o 
   3   8   5       15.97       18.86      3.91 o 
   4   8   5      175.96      192.17     11.23 o 
   5   8   5       47.39       65.81      7.48 o 
  -1   9   5       12.23        5.51      2.39 o 
   0   9   5      444.21      446.78     18.10 o 
 -11   0   6      813.91      823.63     32.67 o 
 -10   0   6     1987.77     2023.80     49.51 o 
  -9   0   6      685.42      664.16     27.45 o 
  -8   0   6      191.41      215.72     15.49 o 
  -7   0   6      319.13      316.25     17.85 o 
  -6   0   6      884.12      870.78     52.54 o 
  -5   0   6     2058.42     2090.73    147.52 o 
  -4   0   6       13.60       21.24      2.50 o 
  -3   0   6      348.38      352.67     19.56 o 
  -2   0   6     1322.39     1357.59     53.11 o 
  -1   0   6     3437.32     3501.18    137.76 o 
   0   0   6      137.85      111.91      5.89 o 
   1   0   6    10293.48     9954.72    802.92 o 
   2   0   6     5323.73     5456.64    271.79 o 
   3   0   6      126.78      116.56      5.73 o 
   4   0   6       15.36       11.45      4.55 o 
   5   0   6     2253.34     2245.75     44.29 o 
   6   0   6     4454.51     4729.10     67.36 o 
   7   0   6      314.28      286.78     20.46 o 
   8   0   6     4440.05     4209.20    245.94 o 
   9   0   6      678.81      739.19     31.66 o 
  10   0   6      592.58      591.57     34.27 o 
  11   0   6      134.97      163.48     17.68 o 
 -11   1   6       32.56       36.32      6.18 o 
 -10   1   6        2.02        3.22      2.95 o 
  -9   1   6        6.03        5.85      2.70 o 
  -8   1   6      246.04      221.56      8.78 o 
  -7   1   6      119.26      119.82      6.44 o 
  -6   1   6      258.35      276.69     11.75 o 
  -5   1   6      465.76      502.31     21.55 o 
  -4   1   6      125.79      126.79     13.03 o 
  -3   1   6      377.82      399.75     16.74 o 
  -2   1   6      145.97      146.01      5.78 o 
  -1   1   6      114.37      118.85      3.43 o 
   0   1   6       12.02       15.10      3.52 o 
   1   1   6     1296.56     1357.64     43.58 o 
   2   1   6      763.59      766.12     30.50 o 
   3   1   6      143.24      138.13      6.58 o 
   4   1   6     1545.23     1618.93     25.66 o 
   5   1   6       34.99       30.77      3.63 o 
   6   1   6       51.59       51.63      4.65 o 
   7   1   6       44.27       44.64      4.65 o 
   8   1   6       81.67       75.37      5.91 o 
   9   1   6      114.24      101.09      7.81 o 
  10   1   6       41.82       48.10      5.56 o 
  11   1   6       21.29       28.62      4.83 o 
 -11   2   6      108.17      113.07      7.48 o 
 -10   2   6      417.20      433.16     13.41 o 
  -9   2   6      679.37      704.94     16.45 o 
  -8   2   6      723.23      684.83     19.90 o 
  -7   2   6        1.16        0.78      1.77 o 
  -6   2   6     2158.27     2204.72     72.89 o 
  -5   2   6     2161.10     2167.95     95.46 o 
  -4   2   6      258.57      255.01     11.34 o 
  -3   2   6        2.14        8.21      2.20 o 
  -2   2   6     3112.65     3275.78    114.03 o 
  -1   2   6     1295.17     1355.60     48.93 o 
   0   2   6      646.84      730.05     46.31 o 
   1   2   6     2294.04     2241.93    108.74 o 
   2   2   6     1518.59     1466.81     68.49 o 
   3   2   6       25.31       22.61      2.82 o 
   4   2   6      252.06      254.81      8.00 o 
   5   2   6      407.58      403.44     10.69 o 
   6   2   6       52.68       49.93      4.68 o 
   7   2   6      181.66      176.63     11.98 o 
   8   2   6      755.58      747.24     16.87 o 
   9   2   6      101.37      105.64      6.96 o 
  10   2   6        0.87        5.54      2.43 o 
 -10   3   6       18.49       16.04      3.65 o 
  -9   3   6       42.33       38.73      4.92 o 
  -8   3   6        4.39        3.11      2.97 o 
  -7   3   6      163.15      160.52      7.55 o 
  -6   3   6      105.74       89.84     10.78 o 
  -5   3   6        5.57        6.68      2.29 o 
  -4   3   6       10.14        9.34      2.52 o 
  -3   3   6      538.32      544.61     31.11 o 
  -2   3   6      131.02      139.83     11.85 o 
  -1   3   6      902.74      902.42     20.52 o 
   0   3   6       42.72       38.33      3.33 o 
   1   3   6       40.55       40.85      4.27 o 
   2   3   6       28.71       23.63      2.88 o 
   3   3   6      290.56      252.01     25.01 o 
   4   3   6      696.60      705.48     50.18 o 
   5   3   6     1621.60     1619.22     29.15 o 
   6   3   6        0.83        0.00      1.79 o 
   7   3   6       40.59       35.40      4.41 o 
   8   3   6      213.73      211.05     10.89 o 
   9   3   6       15.10       20.67      3.98 o 
  10   3   6       14.25       16.05      3.67 o 
 -10   4   6        6.53        7.87      2.62 o 
  -9   4   6      964.92      956.68     61.80 o 
  -8   4   6      406.26      423.84     19.70 o 
  -7   4   6        6.30        7.08      2.90 o 
  -6   4   6      731.70      725.23     37.16 o 
  -5   4   6      537.93      554.29     31.65 o 
  -4   4   6       49.83       49.68      4.69 o 
  -3   4   6      446.61      427.46     15.81 o 
  -2   4   6      202.54      184.91     10.16 o 
  -1   4   6      221.11      192.38     21.77 o 
   0   4   6      105.36       95.96      5.56 o 
   1   4   6      960.38      899.79     27.24 o 
   2   4   6     1718.29     1654.45     49.28 o 
   3   4   6      404.40      399.53     13.52 o 
   4   4   6      433.82      444.68     14.80 o 
   5   4   6      616.08      593.36     33.43 o 
   6   4   6     2266.17     2389.23    131.18 o 
   7   4   6      831.84      868.28     35.87 o 
   8   4   6      711.64      727.88     25.85 o 
   9   4   6      595.63      569.68     15.78 o 
  -9   5   6        0.49        3.35      2.21 o 
  -8   5   6      116.61      119.92      8.82 o 
  -7   5   6      153.89      132.65      9.85 o 
  -6   5   6       92.45       87.55      6.47 o 
  -5   5   6      573.58      550.77     27.36 o 
  -4   5   6      623.85      596.23     21.69 o 
  -3   5   6       17.66       17.88      3.53 o 
  -2   5   6       12.97       11.54      2.97 o 
  -1   5   6       32.24       30.72      3.98 o 
   0   5   6       46.76       43.08      4.44 o 
   1   5   6      220.76      201.28     14.74 o 
   2   5   6       90.24      104.14      7.58 o 
   3   5   6        9.11       10.53      3.30 o 
   4   5   6       63.03       66.51      6.83 o 
   5   5   6        0.30        0.00      2.27 o 
   6   5   6       35.74       44.43      6.31 o 
   7   5   6      104.61      114.48      8.75 o 
   8   5   6       44.01       52.01      6.72 o 
  -8   6   6      170.92      187.11     10.91 o 
  -7   6   6       32.33       40.60      5.30 o 
  -6   6   6      474.68      462.89     14.16 o 
  -5   6   6      164.73      158.29      8.30 o 
  -4   6   6      514.70      486.79     18.07 o 
  -3   6   6      441.13      430.23     13.02 o 
  -2   6   6     1828.96     1782.23     58.53 o 
  -1   6   6      675.91      681.04     19.70 o 
   0   6   6      271.81      258.73     12.38 o 
   1   6   6      790.24      811.75     41.34 o 
   2   6   6     2302.91     2221.60     54.31 o 
   3   6   6       50.58       54.22      6.49 o 
   4   6   6      582.00      589.21     37.30 o 
   5   6   6      236.62      232.93     12.13 o 
   6   6   6      224.11      224.27     12.15 o 
   7   6   6       31.43       45.35      8.34 o 
  -6   7   6        4.76        6.60      1.94 o 
  -5   7   6        0.09        3.32      2.34 o 
  -4   7   6      236.80      256.94     13.81 o 
  -3   7   6      538.14      545.55     18.99 o 
  -2   7   6        0.00        2.24      2.90 o 
  -1   7   6       59.42       65.45      7.61 o 
   0   7   6      233.62      222.29     13.13 o 
   1   7   6       68.96       70.19      7.79 o 
   2   7   6        4.42        1.88      2.51 o 
   3   7   6      155.55      140.73     19.79 o 
   4   7   6      123.00      130.65     13.89 o 
   5   7   6        2.42        3.39      2.18 o 
   6   7   6      436.68      464.37     26.78 o 
  -4   8   6        4.00        9.59      3.99 o 
  -3   8   6      156.46      166.27     11.42 o 
  -2   8   6      460.16      468.40     18.58 o 
  -1   8   6       67.76       80.99      7.84 o 
   0   8   6        1.90        5.34      2.55 o 
   1   8   6      273.43      287.81     25.51 o 
   2   8   6      307.22      318.72     15.03 o 
   3   8   6        5.44        5.69      4.13 o 
 -10   1   7      559.56      561.39     19.58 o 
  -9   1   7        7.29       12.73      4.20 o 
  -8   1   7      134.26      150.57      9.88 o 
  -7   1   7      180.74      165.02      9.81 o 
  -6   1   7     1214.87     1211.78     32.39 o 
  -5   1   7        7.08        7.75      2.44 o 
  -4   1   7     2998.84     3133.90    132.88 o 
  -3   1   7     3163.35     3258.06    181.81 o 
  -2   1   7        1.85        5.01      1.57 o 
  -1   1   7       36.09       32.08      2.75 o 
   0   1   7     2688.78     2782.86    121.67 o 
   1   1   7      963.73      936.46     43.06 o 
   2   1   7        9.02        8.16      2.40 o 
   3   1   7     2045.25     2168.04     46.56 o 
   4   1   7      587.36      560.66     16.31 o 
   5   1   7      447.30      443.43     15.06 o 
   6   1   7      344.49      334.88     17.93 o 
   7   1   7     1252.69     1260.88     27.27 o 
   8   1   7      874.55      841.79     18.51 o 
   9   1   7        0.15        0.00      1.81 o 
  10   1   7      330.65      315.87     12.51 o 
 -10   2   7      139.67      145.32     10.42 o 
  -9   2   7      150.17      140.27      7.84 o 
  -8   2   7      549.41      525.51     14.22 o 
  -7   2   7        5.37        4.51      2.37 o 
  -6   2   7      225.67      218.59     10.46 o 
  -5   2   7        1.00        3.59      5.17 o 
  -4   2   7       90.81       81.70      6.74 o 
  -3   2   7     1441.50     1468.80     77.03 o 
  -2   2   7      739.68      804.44     35.92 o 
  -1   2   7       45.97       59.50      4.11 o 
   0   2   7      344.37      342.08     11.49 o 
   1   2   7      113.24      111.22      6.01 o 
   2   2   7      267.91      265.58      9.53 o 
   3   2   7       78.27       73.25      9.60 o 
   4   2   7        4.20        4.35      2.42 o 
   5   2   7       56.24       49.58      4.79 o 
   6   2   7       49.13       54.27      4.97 o 
   7   2   7       16.91       22.71      3.83 o 
   8   2   7       25.89       27.98      4.34 o 
   9   2   7        0.08        2.67      2.15 o 
 -10   3   7      184.80      202.30      9.75 o 
  -9   3   7       40.71       47.22      5.50 o 
  -8   3   7      951.82      917.48     19.33 o 
  -7   3   7      521.80      557.33     40.67 o 
  -6   3   7       65.87       68.31      6.90 o 
  -5   3   7      320.20      325.90     16.86 o 
  -4   3   7     1534.38     1544.04     81.21 o 
  -3   3   7      233.93      238.97      8.52 o 
  -2   3   7      221.72      256.70     28.63 o 
  -1   3   7      168.94      176.19     10.19 o 
   0   3   7      521.52      521.33     15.64 o 
   1   3   7      291.18      276.24      9.15 o 
   2   3   7       42.13       32.91      4.61 o 
   3   3   7      750.43      738.93     18.59 o 
   4   3   7     2921.26     3057.70     39.10 o 
   5   3   7      909.23      943.87     33.76 o 
   6   3   7      479.05      486.11     16.97 o 
   7   3   7      647.74      667.77     30.90 o 
   8   3   7      561.02      557.59     19.29 o 
   9   3   7       21.08       26.56      4.75 o 
  -9   4   7        5.27        9.68      3.44 o 
  -8   4   7       24.26       16.81      4.52 o 
  -7   4   7       29.30       33.58      5.82 o 
  -6   4   7      169.37      172.08      8.33 o 
  -5   4   7      283.31      265.93     11.66 o 
  -4   4   7       15.78       16.56      3.39 o 
  -3   4   7      266.76      250.29     10.93 o 
  -2   4   7       39.03       44.18      4.57 o 
  -1   4   7        1.98        1.73      1.89 o 
   0   4   7      349.42      319.24     10.01 o 
   1   4   7      133.28      132.25      6.38 o 
   2   4   7      109.79      123.87     11.87 o 
   3   4   7       36.89       40.27      5.39 o 
   4   4   7       38.67       39.74      5.65 o 
   5   4   7       29.91       36.16      5.68 o 
   6   4   7      761.33      773.55     56.50 o 
   7   4   7       28.39       26.19      5.06 o 
   8   4   7        4.04        6.59      2.42 o 
  -8   5   7       52.38       60.57      7.48 o 
  -7   5   7      472.46      473.58     33.01 o 
  -6   5   7       31.65       31.46      4.69 o 
  -5   5   7       68.03       67.33      6.05 o 
  -4   5   7     1962.60     2008.80     73.51 o 
  -3   5   7      814.47      795.04     38.57 o 
  -2   5   7      190.46      180.55      8.34 o 
  -1   5   7      603.17      605.33     22.92 o 
   0   5   7     1795.93     1744.59     57.63 o 
   1   5   7      187.45      188.70      8.22 o 
   2   5   7       20.54       21.38      4.48 o 
   3   5   7     1667.19     1665.71    106.76 o 
   4   5   7     1722.59     1785.44    103.99 o 
   5   5   7       10.70       15.75      4.05 o 
   6   5   7       92.82       94.20      7.95 o 
   7   5   7      404.57      421.63     16.96 o 
  -7   6   7      122.05      111.17      7.24 o 
  -6   6   7       26.51       30.37      4.44 o 
  -5   6   7      354.08      359.16     12.77 o 
  -4   6   7      219.81      215.55      9.78 o 
  -3   6   7        0.96        4.45      2.47 o 
  -2   6   7      129.58      126.51      7.65 o 
  -1   6   7      167.19      165.71     12.50 o 
   0   6   7        6.92        8.77      3.79 o 
   1   6   7      423.70      392.85     15.78 o 
   2   6   7        9.22        9.60      4.88 o 
   3   6   7        4.46        9.75      4.38 o 
   4   6   7        0.07        1.84      2.49 o 
   5   6   7       45.93       44.46      6.52 o 
   6   6   7      111.61      125.17     17.01 o 
  -5   7   7        0.14        2.79      1.60 o 
  -4   7   7      354.14      361.71     13.02 o 
  -3   7   7      582.51      607.32     20.60 o 
  -2   7   7       60.63       66.18     11.20 o 
  -1   7   7       46.40       50.77      7.14 o 
   0   7   7       35.21       40.60      6.49 o 
   1   7   7      270.69      251.57     13.09 o 
   2   7   7        8.32       14.41      6.65 o 
   3   7   7       96.02       95.99     11.28 o 
   4   7   7      139.06      147.64      9.82 o 
 -10   0   8        1.70        9.94      5.73 o 
  -9   0   8       48.37       62.81     11.11 o 
  -8   0   8      954.91      872.97     33.85 o 
  -7   0   8       30.37       34.86      8.42 o 
  -6   0   8       13.31       21.22      6.74 o 
  -5   0   8     2031.62     1932.53     45.64 o 
  -4   0   8      739.32      693.12     26.61 o 
  -3   0   8      147.71      132.36     11.62 o 
  -2   0   8     1090.00     1125.41    113.67 o 
  -1   0   8     2508.15     2555.77    207.04 o 
   0   0   8       32.66       30.40      4.72 o 
   1   0   8     1166.67     1203.98    130.09 o 
   2   0   8     1957.24     2024.98     42.60 o 
   3   0   8      363.00      337.13     18.36 o 
   4   0   8      355.48      348.75     19.37 o 
   5   0   8      957.53      952.79     32.84 o 
   6   0   8     1342.13     1370.92     40.58 o 
   7   0   8      440.57      394.05     22.90 o 
   8   0   8       66.42       82.35     11.79 o 
  -9   1   8      149.91      154.67     10.78 o 
  -8   1   8       23.21       20.30      4.96 o 
  -7   1   8        7.76        8.14      3.27 o 
  -6   1   8       12.34       14.32      4.11 o 
  -5   1   8      353.07      310.99     13.15 o 
  -4   1   8      399.00      396.36     24.92 o 
  -3   1   8       14.55       17.51      4.29 o 
  -2   1   8      548.15      534.59     43.49 o 
  -1   1   8       25.79       32.36      2.73 o 
   0   1   8        2.95        3.12      1.64 o 
   1   1   8        6.60        8.60      2.05 o 
   2   1   8        0.42        2.03      1.79 o 
   3   1   8      418.41      422.63     14.58 o 
   4   1   8        1.15        1.19      2.35 o 
   5   1   8      934.05      971.41     23.46 o 
   6   1   8      224.60      217.57     11.85 o 
   7   1   8      182.20      159.81     14.48 o 
   8   1   8        3.95        5.09      2.14 o 
   9   1   8       37.95       32.48      5.74 o 
  -9   2   8      896.49      882.28     26.52 o 
  -8   2   8      693.04      718.88     22.09 o 
  -7   2   8       62.76       67.71      7.68 o 
  -6   2   8      475.84      420.92     23.91 o 
  -5   2   8      416.07      414.80     12.75 o 
  -4   2   8      286.11      277.28     12.36 o 
  -3   2   8       79.72       80.11      5.35 o 
  -2   2   8      277.05      260.75     22.56 o 
  -1   2   8      426.31      388.15     19.13 o 
   0   2   8       80.49       89.00      7.15 o 
   1   2   8     1030.50      987.37     47.34 o 
   2   2   8      510.03      524.38     15.87 o 
   3   2   8      243.71      251.00     11.55 o 
   4   2   8      466.73      454.28     23.91 o 
   5   2   8     1339.44     1321.71     71.48 o 
   6   2   8     1142.90     1167.34     26.85 o 
   7   2   8       23.99       30.43      5.41 o 
   8   2   8      276.36      260.10     13.28 o 
  -9   3   8        0.04        0.21      2.73 o 
  -8   3   8       50.59       48.09      5.49 o 
  -7   3   8        2.60        7.32      2.88 o 
  -6   3   8       74.86       71.74     10.02 o 
  -5   3   8        3.03        1.98      2.33 o 
  -4   3   8      545.74      534.62     25.13 o 
  -3   3   8      191.14      170.81     10.98 o 
  -2   3   8       45.79       43.18      4.56 o 
  -1   3   8       21.85       20.98      3.50 o 
   0   3   8        0.59        0.34      1.77 o 
   1   3   8       14.89       15.24      3.00 o 
   2   3   8      168.60      178.05      9.59 o 
   3   3   8        6.71        7.12      3.15 o 
   4   3   8       27.43       26.21      5.08 o 
   5   3   8      146.41      144.54      9.65 o 
   6   3   8        1.54        5.80      2.80 o 
   7   3   8       40.51       51.14      6.71 o 
   8   3   8      225.77      217.92     12.19 o 
  -8   4   8      974.32      984.30     63.49 o 
  -7   4   8        0.88        1.60      2.18 o 
  -6   4   8      877.97      900.55     73.93 o 
  -5   4   8       14.14       13.00      3.29 o 
  -4   4   8     1002.97     1025.08     52.20 o 
  -3   4   8       53.62       49.46      5.22 o 
  -2   4   8     2489.07     2469.08    103.31 o 
  -1   4   8     1433.70     1457.91     54.95 o 
   0   4   8        3.50        6.78      2.56 o 
   1   4   8      631.63      650.18     27.28 o 
   2   4   8     2121.92     2076.78    114.43 o 
   3   4   8     1233.61     1159.26     64.24 o 
   4   4   8      182.00      175.07     10.45 o 
   5   4   8     1218.41     1237.69     27.89 o 
   6   4   8       79.29       82.22      7.77 o 
   7   4   8       64.32       70.72      7.72 o 
  -7   5   8       15.43       14.61      3.31 o 
  -6   5   8      176.89      193.66     12.86 o 
  -5   5   8        6.01        6.03      2.56 o 
  -4   5   8      140.34      141.30      7.94 o 
  -3   5   8      474.95      455.84     20.09 o 
  -2   5   8        0.11        2.55      2.26 o 
  -1   5   8       41.50       43.58      5.03 o 
   0   5   8       80.29       99.83      6.57 o 
   1   5   8      266.53      226.99     16.42 o 
   2   5   8        9.40       13.13      6.40 o 
   3   5   8      237.45      238.46     16.25 o 
   4   5   8      198.10      198.72     13.47 o 
   5   5   8       63.37       60.55      7.19 o 
   6   5   8       11.63       20.13      3.87 o 
  -5   6   8      539.54      546.56     36.81 o 
  -4   6   8       86.92       81.82      6.90 o 
  -3   6   8       28.69       30.09      4.54 o 
  -2   6   8      538.94      528.96     15.95 o 
  -1   6   8       35.43       41.83      5.21 o 
   0   6   8      138.11      121.59      7.29 o 
   1   6   8      267.61      254.71     13.31 o 
   2   6   8       80.49      105.28      9.01 o 
   3   6   8      314.72      330.90     21.39 o 
   4   6   8       21.93       16.52      3.67 o 
  -2   7   8        1.24        5.73      2.42 o 
  -1   7   8       39.35       39.33      6.74 o 
   0   7   8       32.36       31.87      5.78 o 
   1   7   8       57.67       66.35      7.96 o 
   2   7   8        2.29        7.67      3.62 o 
  -8   1   9        5.79        5.22      3.45 o 
  -7   1   9      291.55      279.92     13.87 o 
  -6   1   9     1085.19     1067.47     26.26 o 
  -5   1   9       49.55       44.40      6.24 o 
  -4   1   9     1079.25     1022.93     24.35 o 
  -3   1   9      245.45      256.80     12.09 o 
  -2   1   9      630.93      610.58     31.27 o 
  -1   1   9        0.29        1.30      1.88 o 
   0   1   9      542.28      515.09     10.86 o 
   1   1   9     1191.46     1218.66     49.82 o 
   2   1   9        0.59        1.70      2.80 o 
   3   1   9      430.54      447.57     23.58 o 
   4   1   9      478.05      483.75     17.08 o 
   5   1   9      262.26      248.95     12.74 o 
   6   1   9        4.98        4.21      3.22 o 
   7   1   9     1610.58     1597.14     33.87 o 
  -8   2   9        0.77        4.93      3.03 o 
  -7   2   9       13.40       14.70      3.87 o 
  -6   2   9        2.54        5.41      2.35 o 
  -5   2   9      292.06      279.04     13.27 o 
  -4   2   9       23.29       20.19      4.57 o 
  -3   2   9       55.97       54.27      5.09 o 
  -2   2   9      127.37      130.87     17.85 o 
  -1   2   9        0.05        2.05      1.95 o 
   0   2   9      302.82      281.38     10.76 o 
   1   2   9      192.27      200.52     10.34 o 
   2   2   9      188.48      173.14      9.99 o 
   3   2   9      456.88      490.04     24.42 o 
   4   2   9      964.30      957.96     33.76 o 
   5   2   9        0.19        1.47      2.19 o 
   6   2   9       36.44       34.34      5.83 o 
   7   2   9        9.30       11.55      2.74 o 
  -7   3   9      160.80      166.58     12.88 o 
  -6   3   9      644.74      598.91     20.24 o 
  -5   3   9        0.22        4.72      3.54 o 
  -4   3   9        4.59        3.10      2.59 o 
  -3   3   9     1865.17     1871.32     98.45 o 
  -2   3   9      451.35      455.76     24.31 o 
  -1   3   9        2.07        2.21      2.16 o 
   0   3   9      728.38      730.09     39.08 o 
   1   3   9      943.87     1016.78     34.52 o 
   2   3   9       66.84       61.54      6.74 o 
   3   3   9      664.99      683.24     20.06 o 
   4   3   9      398.67      388.53     15.76 o 
   5   3   9      560.82      554.46     35.36 o 
   6   3   9       46.37       51.12      6.78 o 
  -6   4   9        8.85        9.48      2.99 o 
  -5   4   9      275.01      288.13     13.68 o 
  -4   4   9       63.83       71.22      6.25 o 
  -3   4   9       94.68       94.23      6.80 o 
  -2   4   9      131.29      135.26      7.70 o 
  -1   4   9       61.89       71.99      6.06 o 
   0   4   9       29.51       31.20      5.58 o 
   1   4   9       87.51       80.19      7.98 o 
   2   4   9       28.39       15.66      6.57 o 
   3   4   9      278.68      252.41     19.79 o 
   4   4   9      242.59      240.68     12.65 o 
   5   4   9       91.24       90.93      8.22 o 
   6   4   9        2.00        5.22      2.53 o 
  -5   5   9        1.30        1.94      1.70 o 
  -4   5   9      339.70      350.35     17.80 o 
  -3   5   9      618.02      650.29     26.25 o 
  -2   5   9      630.05      658.75     18.46 o 
  -1   5   9      112.85      106.43      7.00 o 
   0   5   9      113.38      138.01      9.74 o 
   1   5   9      732.23      765.63     22.66 o 
   2   5   9       35.62       32.33      8.76 o 
   3   5   9      324.13      316.76     21.72 o 
   4   5   9      127.86      142.97     10.00 o 
  -2   6   9       10.38       13.08      2.90 o 
  -1   6   9       11.71        9.95      2.75 o 
   0   6   9       38.21       38.12      6.35 o 
   1   6   9      113.20       97.80      8.66 o 
   2   6   9       77.96       63.69      7.72 o 
  -7   0  10      363.69      390.34     23.74 o 
  -6   0  10      238.91      201.07     16.50 o 
  -5   0  10     1039.39     1018.97     37.05 o 
  -4   0  10      619.37      600.50     27.79 o 
  -3   0  10      348.78      310.02     19.53 o 
  -2   0  10       23.98       31.15      7.75 o 
  -1   0  10      562.06      519.00     23.91 o 
   0   0  10      336.53      343.83     33.85 o 
   1   0  10      120.52      110.13     11.62 o 
   2   0  10      662.88      679.48     28.29 o 
   3   0  10      206.38      232.22     17.34 o 
   4   0  10      168.40      184.39     16.00 o 
   5   0  10      319.18      334.10     21.89 o 
   6   0  10      391.15      378.05     23.91 o 
  -7   1  10       53.81       53.28      6.84 o 
  -6   1  10       28.78       25.70      4.88 o 
  -5   1  10       42.45       43.61      6.43 o 
  -4   1  10       53.88       56.13      6.96 o 
  -3   1  10      172.40      177.23     10.54 o 
  -2   1  10      312.80      277.40     19.79 o 
  -1   1  10      191.69      191.11      8.52 o 
   0   1  10      161.67      149.50      7.85 o 
   1   1  10       47.70       43.08      6.13 o 
   2   1  10      152.66      169.71     10.41 o 
   3   1  10        0.69        3.01      3.09 o 
   4   1  10        1.93        0.30      5.39 o 
   5   1  10        2.84        5.34      3.57 o 
   6   1  10       67.54       76.49      8.63 o 
  -6   2  10       82.53       86.39      7.37 o 
  -5   2  10       39.46       41.98      7.83 o 
  -4   2  10      809.01      779.11     63.74 o 
  -3   2  10       55.92       55.98      6.66 o 
  -2   2  10      156.93      167.36      9.60 o 
  -1   2  10      787.61      787.13     38.59 o 
   0   2  10      267.84      328.21     20.21 o 
   1   2  10        0.11        0.00      3.70 o 
   2   2  10      826.39      849.45     22.55 o 
   3   2  10     2077.60     2251.98     54.56 o 
   4   2  10        3.33        1.49      2.39 o 
   5   2  10      132.84      135.83      9.74 o 
  -5   3  10        5.59       12.68      2.93 o 
  -4   3  10      278.13      245.19     18.02 o 
  -3   3  10      356.59      303.45     19.70 o 
  -2   3  10      111.55      135.69     11.37 o 
  -1   3  10        0.05        0.51      2.54 o 
   0   3  10        9.46        6.15      3.33 o 
   1   3  10      109.12      114.40      9.94 o 
   2   3  10      106.73      109.79     13.13 o 
   3   3  10       16.66       14.63      4.29 o 
   4   3  10       18.62       23.92      4.93 o 
  -4   4  10      128.58      164.36     14.65 o 
  -3   4  10      110.83      109.32      7.11 o 
  -2   4  10      315.52      333.61     14.44 o 
  -1   4  10      584.89      603.89     19.80 o 
   0   4  10       11.88       14.25      4.35 o 
   1   4  10        4.39        5.70      3.38 o 
   2   4  10       38.78       44.12      9.94 o 
   3   4  10      540.13      602.36     30.14 o 
  -1   5  10      115.50      125.54      9.52 o 
   0   5  10       83.23       75.72      8.15 o 
  -4   1  11       21.98       25.37      4.61 o 
  -3   1  11      367.11      347.67     15.24 o 
  -2   1  11      521.69      524.45     18.34 o 
  -1   1  11      234.92      238.62     17.34 o 
   0   1  11      246.02      283.41     19.03 o 
   1   1  11     1101.18     1178.78     38.90 o 
   2   1  11       10.82        8.70      3.72 o 
   3   1  11       70.16       67.87      7.98 o 
  -3   2  11        9.98        9.71      2.91 o 
  -2   2  11       92.17       99.41      7.97 o 
  -1   2  11       35.23       47.93      6.47 o 
   0   2  11       32.22       24.59      7.91 o 
   1   2  11       61.84       59.78     10.78 o 
   2   2  11       87.36       88.91     12.97 o 
  -1   3  11       45.58       48.16     10.10 o 
   0   3  11      163.41      166.38     15.83 o 
                                                 
